# Supplementary material for: Comparative genomics reveals insights into anuran genome size evolution
Source: BMC Genomics. 2023 Jul 6;24:379. doi: 10.1186/s12864-023-09499-8 (PMC10324214; doi:10.1186/s12864-023-09499-8)
Supplement: Supplementary file 1 — Supplementary Material 1 [file 12864_2023_9499_MOESM1_ESM.xlsx]

## Sheet: table1
Table S1 Genome retrieval and collection (The table indicates, from left to right, the Latin name, family, order, source database, database accession number (or URL), genome version and release date corresponding to each of the 14 species.)
Species	Family	Orders	Database	GenBank Accession(or URL)	Version	Date	Ploidy	Genome size	NCBI/Citation (BUSCOs completeness)	Number of scaffolds	Scaffold N50	Number of contigs	Contig N50	Assembly level
Bufo gargarizans	Bufonidae	Anurans	NCBI	GCF_014858855.1	ASM1485885v1	Nov, 2020	diploid	4.5Gb	0.918	747	539.8Mb	4620	1.7Mb	Chromosome
Eleutherodactylus coqui	Eleutherodactylidae	Anurans	NCBI	GCA_019857665.1	UCB_Ecoq_1.0	Oct, 2021	diploid	2.8Gb	0.764	105233	109.5Mb	480031	10.9Kb	Chromosome
Engystomops pustulosus	Leptodactylidae	Anurans	NCBI	GCA_019512145.1	UCB_Epus_1.0	Sep, 2021	diploid	2.6Gb	0.757	108304	172.1Mb	125761	305.4Kb	Chromosome
Hymenochirus boettgeri	Pipidae	Anurans	NCBI	GCA_019447015.1	UCB_Hboe_1.0	Sep, 2021	diploid	3.2Gb	0.8	25835	293.3Mb	42213	783.8Kb	Chromosome
Limnodynastes dumerilii	Myobatrachidae	Anurans	NCBI	GCA_011038615.1	BGI_Ldum_1.0	Mar, 2020	diploid	2.4Gb	0.855	520896	286Kb	739331	10.6Kb	Scaffold
Lithobates catesbeianus	Ranidae	Anurans	NCBI	GCA_002284835.2	RCv2.1	Oct, 2017	diploid	6.3Gb	0.465	1544634	39.4Kb	2124504	5.4Kb	Scaffold
Nanorana parkeri	Dicroglossidae	Anurans	NCBI	GCA_000935625.1	ASM93562v1	Apr, 2015	diploid	2.1Gb	0.93	25187	1.1Mb	147512	32.8Kb	Scaffold
Rana temporaria	Ranidae	Anurans	NCBI	GCA_905171775.1	aRanTem1.1	Feb, 2021	diploid	4.1Gb	0.952	554	481.8Mb	2411	6.3Mb	Chromosome
Xenopus laevis	Pipidae	Anurans	NCBI	GCA_017654675.1	Xenopus_laevis_v10.1	May, 2021	allotetraploid	2.7Gb	0.975	54	155.3Mb	715	22.5Mb	Chromosome
Xenopus tropicalis	Pipidae	Anurans	NCBI	GCA_000004195.4	UCB_Xtro_10.0	Dec, 2019	diploid	1.5Gb	0.966	166	154Mb	850	14.6Mb	Chromosome
Quasipaa spinosa	Dicroglossidae	Anurans	DRYAD	https://datadryad.org/stash/landing/show?id=doi%3A10.5061%2Fdryad.ghx3ffbpw	*	Oct, 2021	diploid	2.8Gb	0.864	*	327.44Mb	*	3.79Mb	Chromosome
Rhinella marina	Bufonidae	Anurans	gigaDB	http://gigadb.org/dataset/view/id/100483	*	July, 2018	diploid	2.6Gb	0.906	31392	*	*	167.5Kb	Contig
Spea multiplicata	Pelobatidae	Anurans	GSA	https://gsajournals.figshare.com/articles/dataset/Supplemental_Material_for_Seidl_et_al_2019/8303672?file=15558683	*	Oct, 2019	diploid	1.1Gb	0.898	49736	71.5Kb	74867	30.7Kb	Scaffold
Ranitomeya imitator	Dendrobatidae	Anurans	NCBI	GCA_905332335.1	*	Mar, 2021	diploid	6.8Gb	0.93	73158	397.6Kb	77835	298.2Kb	Scaffold

## Sheet: table2
Table S2 TEs community diversity index (The table shows the genome size, Simpson and Shannon diversity indices of the TEs community corresponding to the 14 anuran species of the species)
Species	Genome size(GB)	Simpson's Diversity Index	Shannon's Diversity Index
S.multiplicata	1.1	0.692944	1.05316
X.tropicalis	1.5	0.602666	0.972624
N.parkeri	2.1	0.677905	1.04478
L.dumerilii	2.4	0.6241	0.971989
Q.spinosa	2.6	0.627194	0.998599
R.marina	2.6	0.574353	0.938587
E.pustulosus	2.6	0.714077	1.08853
X.laevis	2.7	0.640569	1.03916
E.coqui	2.8	0.658813	1.05379
H.boettgeri	3.2	0.477995	0.78776
R.temporaria	4.1	0.682131	1.09414
B.gargarizans	4.5	0.629022	1.02056
L.catesbeianus	6.3	0.675488	1.08142
R.imitator	6.8	0.723184	1.2729

## Sheet: table3
Table S3 Percentage and abundance of repetitive sequences in 14 anuran genomes (The table represents the genome size, the proportion of repetitive sequences in the genome and the length of repetitive sequences corresponding to the 14 species)
Species	Genome size (Gb)	Percentage of repeat (%)	Content of repeat (MB)
R.imitator	6.8	59.26	4025
L.catesbeianus	6.3	62.45	3903
B.gargarizans	4.5	74.91	3404
R.temporaria	4.1	69.44	2854
H.boettgeri	3.2	52.73	1693
E.coqui	2.8	54.08	1508
X.laevis	2.7	50.84	1394
R.marina	2.6	68.2	1740
Q.spinosa	2.6	62.81	1783
E.pustulosus	2.6	52.79	1349
L.dumerilii	2.4	46.4	1103
N.parkeri	2.1	51.98	1067
X.tropicalis	1.5	46.98	681
S.multiplicata	1.1	33.69	362

## Sheet: table4
Table S4 Percentage and abundance of TEs in 14 anuran genomes (The table represents the lengths and genome percentages of SINEs, LINEs, LTRs, DNA transposons, and repetitive sequences that were not classified for 14 and anuran species)
Species	SINEs (Mb)	LINEs (Mb)	LTRs (Mb)	DNA transposons (Mb)	Unclassified (Mb)	total sequence length (bp)	SINEs (%)	LINEs(%)	LTRs (%)	DNA transposons(%)	Unclassified (%)	TE (%)
S.multiplicata	0.107597	56.4886	25.0702	48.634	215.517	1075972709	0.01	5.25	2.33	4.52	20.03	32.14
X.tropicalis	1.88669	92.593	34.1056	163.271	362.245	1451301209	0.13	6.38	2.35	11.25	24.96	45.07
N.parkeri	0.61616	100.023	47.8551	124.67	776.156	2053867363	0.03	4.87	2.33	6.07	37.79	51.09
L.dumerilii	0.713604	157.469	65.4137	44.957	800.426	2378679715	0.03	6.62	2.75	1.89	33.65	44.94
R.marina	0.765528	133.202	89.3116	350.357	1112.31	2551760146	0.03	5.22	3.5	13.73	43.59	66.07
E.pustulosus	0.255552	127.776	82.2876	109.121	982.341	2555516698	0.01	5	3.22	4.27	38.44	50.94
X.laevis	3.29096	190.602	113.264	324.708	718.801	2742469346	0.12	6.95	4.13	11.84	26.21	49.25
E.coqui	5.5787	205.854	60.8078	155.088	1051.31	2789347782	0.2	7.38	2.18	5.56	37.69	53.01
Q.spinosa	0.851788	171.493	89.4377	301.533	1174.62	2839292578	0.03	6.04	3.15	10.62	41.37	61.21
H.boettgeri	0.96326	355.764	102.427	42.0624	1103.9	3210867089	0.03	11.08	3.19	1.31	34.38	49.99
R.temporaria	4.11142	270.12	214.616	384.829	1920.86	4111422596	0.1	6.57	5.22	9.36	46.72	67.97
B.gargarizans	0.454548	326.366	385.457	792.278	1844.1	4545482719	0.01	7.18	8.48	17.43	40.57	73.67
L.catesbeianus	4.37525	526.28	325.643	628.786	2360.76	6250353185	0.07	8.42	5.21	10.06	37.77	61.53
R.imitator	182.72	800.162	731.558	474.799	1715.8	6792549680	2.69	11.78	10.77	6.99	25.26	57.49

## Sheet: table5
Table S5 The proportion of SSRs in the genomes of the 14 anuran species.(The table represents the proportion of P-SSRs, I-SSRs and SSRs (SSRs = P-SSRs + I-SSRs) in the genomes of 14 anuran species)
Species	Percentage of P-SSRs in 14 anuran genomes (%)	Percentage of I-SSRs in 14 anuran genomes (%)	Percentage of SSRs (%)
B.gargarizans	0.44	3.11486	3.55486
R.marina	0.54	3.27815	3.81815
E.coqui	0.39	2.44665	2.83665
E.pustulosus	0.4	3.09325	3.49325
R.imitator	0.96	4.43203	5.39203
Q.spinosa	0.84	4.16839	5.00839
N.parkeri	0.38	2.77527	3.15527
R.temporaria	1	4.62586	5.62586
L.catesbeianus	0.46	2.90675	3.36675
L.dumerilii	0.54	3.46965	4.00965
X.laevis	0.73	3.20927	3.93927
X.tropicalis	0.53	3.30431	3.83431
H.boettgeri	0.6	3.82998	4.42998
S.multiplicata	0.54	3.92072	4.46072

## Sheet: table6
Table S6 Genome Size and Habitat Diversity or Ecological Niche Width in 14 Anuran Species (The table represents the genome size corresponding to the 14 anuran species with the number of habitats of the species)
Species	Genome size(GB)	Number of habitats
S.multiplicata	1.1	9
X.tropicalis	1.5	13
N.parkeri	2.1	8
L.dumerilii	2.4	12
Q.spinosa	2.6	4
R.marina	2.6	33
E.pustulosus	2.6	11
X.laevis	2.7	34
E.coqui	2.8	8
H.boettgeri	3.2	7
R.temporaria	4.1	30
B.gargarizans	4.5	23
L.catesbeianus	6.3	13
R.imitator	6.8	1

## Sheet: table7
Table S7 Habitat Types and Numbers of 14 Anuran Species. (From left to right, the table indicates the type of habitat and the number of habitats to which each of the 14 species is adapted)
Bufo gargarizans	Eleutherodactylus coqui	Engystomops pustulosus	Hymenochirus boettgeri	Limnodynastes.dumerilii	Lithobates catesbeianus	Nanorana parkeri	Rana temporaria	Xenopus laevis	Xenopus tropicalis	Quasipaa spinosa	Rhinella marina	Spea multiplicata	Ranitomeya imitator
1.1. Forest - Boreal	1.6. Forest - Subtropical/Tropical Moist Lowland	1.5. Forest - Subtropical/Tropical Dry	1.6. Forest - Subtropical/Tropical Moist Lowland	1.5. Forest - Subtropical/Tropical Dry	5.1. Wetlands (inland) - Permanent Rivers/Streams/Creeks (includes waterfalls)	1.9. Forest - Subtropical/Tropical Moist Montane	1.1. Forest - Boreal	1.6. Forest - Subtropical/Tropical Moist Lowland	1.6. Forest - Subtropical/Tropical Moist Lowland	1.6. Forest - Subtropical/Tropical Moist Lowland	1.5. Forest - Subtropical/Tropical Dry	1.4. Forest - Temperate	1.6. Forest - Subtropical/Tropical Moist Lowland
1.4. Forest - Temperate	1.9. Forest - Subtropical/Tropical Moist Montane	1.6. Forest - Subtropical/Tropical Moist Lowland	1.8. Forest - Subtropical/Tropical Swamp	1.8. Forest - Subtropical/Tropical Swamp	5.2. Wetlands (inland) - Seasonal/Intermittent/Irregular Rivers/Streams/Creeks	3.7. Shrubland - Subtropical/Tropical High Altitude	1.2. Forest - Subarctic	1.9. Forest - Subtropical/Tropical Moist Montane	2.2. Savanna - Moist	1.9. Forest - Subtropical/Tropical Moist Montane	1.6. Forest - Subtropical/Tropical Moist Lowland	1.6. Forest - Subtropical/Tropical Moist Lowland
1.6. Forest - Subtropical/Tropical Moist Lowland	14.1. Artificial/Terrestrial - Arable Land	1.9. Forest - Subtropical/Tropical Moist Montane	5.1. Wetlands (inland) - Permanent Rivers/Streams/Creeks (includes waterfalls)	2.1. Savanna - Dry	5.4. Wetlands (inland) - Bogs, Marshes, Swamps, Fens, Peatlands	4.4. Grassland - Temperate	1.4. Forest - Temperate	2.1. Savanna - Dry	5.4. Wetlands (inland) - Bogs, Marshes, Swamps, Fens, Peatlands	4.7. Grassland - Subtropical/Tropical High Altitude	1.9. Forest - Subtropical/Tropical Moist Montane	3.4. Shrubland - Temperate
3.4. Shrubland - Temperate	14.2. Artificial/Terrestrial - Pastureland	2.1. Savanna - Dry	5.7. Wetlands (inland) - Permanent Freshwater Marshes/Pools (under 8ha)	2.2. Savanna - Moist	5.5. Wetlands (inland) - Permanent Freshwater Lakes (over 8ha)	4.7. Grassland - Subtropical/Tropical High Altitude	3.1. Shrubland - Subarctic	2.2. Savanna - Moist	5.5. Wetlands (inland) - Permanent Freshwater Lakes (over 8ha)	5.1. Wetlands (inland) - Permanent Rivers/Streams/Creeks (includes waterfalls)	2.1. Savanna - Dry	3.5. Shrubland - Subtropical/Tropical Dry
3.6. Shrubland - Subtropical/Tropical Moist	14.3. Artificial/Terrestrial - Plantations	2.2. Savanna - Moist	5.9. Wetlands (inland) - Freshwater Springs and Oases	3.5. Shrubland - Subtropical/Tropical Dry	5.6. Wetlands (inland) - Seasonal/Intermittent Freshwater Lakes (over 8ha)	5.1. Wetlands (inland) - Permanent Rivers/Streams/Creeks (includes waterfalls)	3.3. Shrubland - Boreal	3.4. Shrubland - Temperate	5.6. Wetlands (inland) - Seasonal/Intermittent Freshwater Lakes (over 8ha)		2.2. Savanna - Moist	4.4. Grassland - Temperate
4.4. Grassland - Temperate	14.4. Artificial/Terrestrial - Rural Gardens	5.7. Wetlands (inland) - Permanent Freshwater Marshes/Pools (under 8ha)	14.6. Artificial/Terrestrial - Subtropical/Tropical Heavily Degraded Former Forest	4.5. Grassland - Subtropical/Tropical Dry	5.7. Wetlands (inland) - Permanent Freshwater Marshes/Pools (under 8ha)	5.4. Wetlands (inland) - Bogs, Marshes, Swamps, Fens, Peatlands	3.4. Shrubland - Temperate	3.5. Shrubland - Subtropical/Tropical Dry	5.7. Wetlands (inland) - Permanent Freshwater Marshes/Pools (under 8ha)		3.5. Shrubland - Subtropical/Tropical Dry	5.8. Wetlands (inland) - Seasonal/Intermittent Freshwater Marshes/Pools (under 8ha)
4.6. Grassland - Subtropical/Tropical Seasonally Wet/Flooded	14.5. Artificial/Terrestrial - Urban Areas	5.8. Wetlands (inland) - Seasonal/Intermittent Freshwater Marshes/Pools (under 8ha)	15.2. Artificial/Aquatic - Ponds (below 8ha)	5.1. Wetlands (inland) - Permanent Rivers/Streams/Creeks (includes waterfalls)	5.8. Wetlands (inland) - Seasonal/Intermittent Freshwater Marshes/Pools (under 8ha)	5.5. Wetlands (inland) - Permanent Freshwater Lakes (over 8ha)	4.1. Grassland - Tundra	3.6. Shrubland - Subtropical/Tropical Moist	5.8. Wetlands (inland) - Seasonal/Intermittent Freshwater Marshes/Pools (under 8ha)		4.5. Grassland - Subtropical/Tropical Dry	15.2. Artificial/Aquatic - Ponds (below 8ha)
5.1. Wetlands (inland) - Permanent Rivers/Streams/Creeks (includes waterfalls)	14.6. Artificial/Terrestrial - Subtropical/Tropical Heavily Degraded Former Forest	14.2. Artificial/Terrestrial - Pastureland		5.4. Wetlands (inland) - Bogs, Marshes, Swamps, Fens, Peatlands	5.13. Wetlands (inland) - Permanent Inland Deltas	5.7. Wetlands (inland) - Permanent Freshwater Marshes/Pools (under 8ha)	4.2. Grassland - Subarctic	3.7. Shrubland - Subtropical/Tropical High Altitude	14.4. Artificial/Terrestrial - Rural Gardens		4.6. Grassland - Subtropical/Tropical Seasonally Wet/Flooded	15.5. Artificial/Aquatic - Excavations (open)
5.4. Wetlands (inland) - Bogs, Marshes, Swamps, Fens, Peatlands		14.6. Artificial/Terrestrial - Subtropical/Tropical Heavily Degraded Former Forest		5.7. Wetlands (inland) - Permanent Freshwater Marshes/Pools (under 8ha)	5.16. Wetlands (inland) - Permanent Saline, Brackish or Alkaline Marshes/Pools		4.4. Grassland - Temperate	3.8. Shrubland - Mediterranean-type Shrubby Vegetation	14.6. Artificial/Terrestrial - Subtropical/Tropical Heavily Degraded Former Forest		5.1. Wetlands (inland) - Permanent Rivers/Streams/Creeks (includes waterfalls)	15.8. Artificial/Aquatic - Seasonally Flooded Agricultural Land
5.5. Wetlands (inland) - Permanent Freshwater Lakes (over 8ha)		15.2. Artificial/Aquatic - Ponds (below 8ha)		14.5. Artificial/Terrestrial - Urban Areas	15.1. Artificial/Aquatic - Water Storage Areas (over 8ha)		5.1. Wetlands (inland) - Permanent Rivers/Streams/Creeks (includes waterfalls)	4.4. Grassland - Temperate	15.1. Artificial/Aquatic - Water Storage Areas (over 8ha)		5.2. Wetlands (inland) - Seasonal/Intermittent/Irregular Rivers/Streams/Creeks
5.7. Wetlands (inland) - Permanent Freshwater Marshes/Pools (under 8ha)		15.9. Artificial/Aquatic - Canals and Drainage Channels, Ditches		15.1. Artificial/Aquatic - Water Storage Areas (over 8ha)	15.7. Artificial/Aquatic - Irrigated Land (includes irrigation channels)		5.2. Wetlands (inland) - Seasonal/Intermittent/Irregular Rivers/Streams/Creeks	4.5. Grassland - Subtropical/Tropical Dry	15.2. Artificial/Aquatic - Ponds (below 8ha)		5.4. Wetlands (inland) - Bogs, Marshes, Swamps, Fens, Peatlands
5.8. Wetlands (inland) - Seasonal/Intermittent Freshwater Marshes/Pools (under 8ha)				15.2. Artificial/Aquatic - Ponds (below 8ha)	15.8. Artificial/Aquatic - Seasonally Flooded Agricultural Land		5.4. Wetlands (inland) - Bogs, Marshes, Swamps, Fens, Peatlands	4.6. Grassland - Subtropical/Tropical Seasonally Wet/Flooded	15.3. Artificial/Aquatic - Aquaculture Ponds		5.5. Wetlands (inland) - Permanent Freshwater Lakes (over 8ha)
13.4. Marine Coastal/Supratidal - Coastal Brackish/Saline Lagoons/Marine Lakes					15.9. Artificial/Aquatic - Canals and Drainage Channels, Ditches		5.5. Wetlands (inland) - Permanent Freshwater Lakes (over 8ha)	4.7. Grassland - Subtropical/Tropical High Altitude	15.9. Artificial/Aquatic - Canals and Drainage Channels, Ditches		5.6. Wetlands (inland) - Seasonal/Intermittent Freshwater Lakes (over 8ha)
14.1. Artificial/Terrestrial - Arable Land							5.6. Wetlands (inland) - Seasonal/Intermittent Freshwater Lakes (over 8ha)	5.1. Wetlands (inland) - Permanent Rivers/Streams/Creeks (includes waterfalls)			5.7. Wetlands (inland) - Permanent Freshwater Marshes/Pools (under 8ha)
14.3. Artificial/Terrestrial - Plantations							5.7. Wetlands (inland) - Permanent Freshwater Marshes/Pools (under 8ha)	5.2. Wetlands (inland) - Seasonal/Intermittent/Irregular Rivers/Streams/Creeks			5.8. Wetlands (inland) - Seasonal/Intermittent Freshwater Marshes/Pools (under 8ha)
14.4. Artificial/Terrestrial - Rural Gardens							5.8. Wetlands (inland) - Seasonal/Intermittent Freshwater Marshes/Pools (under 8ha)	5.4. Wetlands (inland) - Bogs, Marshes, Swamps, Fens, Peatlands			12.5. Marine Intertidal - Salt Marshes (Emergent Grasses)
14.5. Artificial/Terrestrial - Urban Areas							5.9. Wetlands (inland) - Freshwater Springs and Oases	5.5. Wetlands (inland) - Permanent Freshwater Lakes (over 8ha)			13.4. Marine Coastal/Supratidal - Coastal Brackish/Saline Lagoons/Marine Lakes
15.1. Artificial/Aquatic - Water Storage Areas (over 8ha)							5.10. Wetlands (inland) - Tundra Wetlands (incl. pools and temporary waters from snowmelt)	5.6. Wetlands (inland) - Seasonal/Intermittent Freshwater Lakes (over 8ha)			13.5. Marine Coastal/Supratidal - Coastal Freshwater Lakes
15.2. Artificial/Aquatic - Ponds (below 8ha)							5.13. Wetlands (inland) - Permanent Inland Deltas	5.7. Wetlands (inland) - Permanent Freshwater Marshes/Pools (under 8ha)			14.1. Artificial/Terrestrial - Arable Land
15.3. Artificial/Aquatic - Aquaculture Ponds							14.1. Artificial/Terrestrial - Arable Land	5.8. Wetlands (inland) - Seasonal/Intermittent Freshwater Marshes/Pools (under 8ha)			14.2. Artificial/Terrestrial - Pastureland
15.5. Artificial/Aquatic - Excavations (open)							14.2. Artificial/Terrestrial - Pastureland	5.9. Wetlands (inland) - Freshwater Springs and Oases			14.3. Artificial/Terrestrial - Plantations
15.7. Artificial/Aquatic - Irrigated Land (includes irrigation channels)							14.3. Artificial/Terrestrial - Plantations	14.1. Artificial/Terrestrial - Arable Land			14.4. Artificial/Terrestrial - Rural Gardens
15.8. Artificial/Aquatic - Seasonally Flooded Agricultural Land							14.4. Artificial/Terrestrial - Rural Gardens	14.2. Artificial/Terrestrial - Pastureland			14.5. Artificial/Terrestrial - Urban Areas
							14.5. Artificial/Terrestrial - Urban Areas	14.3. Artificial/Terrestrial - Plantations			14.6. Artificial/Terrestrial - Subtropical/Tropical Heavily Degraded Former Forest
							15.1. Artificial/Aquatic - Water Storage Areas (over 8ha)	14.4. Artificial/Terrestrial - Rural Gardens			15.1. Artificial/Aquatic - Water Storage Areas (over 8ha)
							15.2. Artificial/Aquatic - Ponds (below 8ha)	14.5. Artificial/Terrestrial - Urban Areas			15.2. Artificial/Aquatic - Ponds (below 8ha)
							15.3. Artificial/Aquatic - Aquaculture Ponds	14.6. Artificial/Terrestrial - Subtropical/Tropical Heavily Degraded Former Forest			15.3. Artificial/Aquatic - Aquaculture Ponds
							15.5. Artificial/Aquatic - Excavations (open)	15.1. Artificial/Aquatic - Water Storage Areas (over 8ha)			15.4. Artificial/Aquatic - Salt Exploitation Sites
							15.6. Artificial/Aquatic - Wastewater Treatment Areas	15.2. Artificial/Aquatic - Ponds (below 8ha)			15.5. Artificial/Aquatic - Excavations (open)
							15.8. Artificial/Aquatic - Seasonally Flooded Agricultural Land	15.3. Artificial/Aquatic - Aquaculture Ponds			15.6. Artificial/Aquatic - Wastewater Treatment Areas
								15.5. Artificial/Aquatic - Excavations (open)			15.7. Artificial/Aquatic - Irrigated Land (includes irrigation channels)
								15.7. Artificial/Aquatic - Irrigated Land (includes irrigation channels)			15.8. Artificial/Aquatic - Seasonally Flooded Agricultural Land
								15.8. Artificial/Aquatic - Seasonally Flooded Agricultural Land			15.9. Artificial/Aquatic - Canals and Drainage Channels, Ditches
								15.9. Artificial/Aquatic - Canals and Drainage Channels, Ditches

## Sheet: table8
Table S8 Tandem repeat abundance in 14 genomes
Species	Genome size(GB)	Number of Satellites elements	Satellites length occupied (bp)	Number of Simple repeats elements	Simple repeats length occupied(bp)	Satellites(%)	Simple repeats(%)
S.multiplicata	1.1	3004	517095	284722	12937591	0.05	1.2
X.tropicalis	1.5	15943	6275648	214679	13281015	0.43	0.92
N.parkeri	2.1	12080	3030820	242620	11630727	0.15	0.57
L.dumerilii	2.4	6041	2051225	497045	27187153	0.09	1.14
Q.spinosa	2.6	18892	5549499	459580	29086311	0.2	1.02
R.marina	2.6	1103	336644	305682	19096883	0.01	0.75
E.pustulosus	2.6	14137	5949109	327867	21334254	0.23	0.83
X.laevis	2.7	23027	8670355	435429	26653254	0.32	0.97
E.coqui	2.8	381	63538	225290	16598435	0.0022	0.6
H.boettgeri	3.2	22047	4169652	491066	67891025	0.13	2.11
R.temporaria	4.1	5501	2046962	690674	42537542	0.05	1.03
B.gargarizans	4.5	3337	2560024	428251	21272043	0.06	0.47
L.catesbeianus	6.3	36932	5211214	786197	43018217	0.08	0.69
R.imitator	6.8	13477	2960345	1606169	99679474	0.04	1.47
